# Supplementary material for: Exploring disease-specific metabolite signatures in hereditary angioedema patients
Source: Front Immunol. 2024 Apr 25;15:1324671. doi: 10.3389/fimmu.2024.1324671 (PMC11080650; doi:10.3389/fimmu.2024.1324671)
Supplement: Supplementary file 1 [file Table_1.xlsx]

## Sheet: Results uM
Sample ID	Group	Weight	Height	BMI	Age	4-Hydroxyproline	Butyrylcarnitine	Carnitine	Citrulline	Creatinine	Glycine	Isovalerylcarnitine	Kynurenine	L-Acetylcarnitine	L-Alanine	L-Arginine	L-Asparagine	L-Aspartic acid	L-Cystine	L-Glutamic acid	L-Glutamine	L-Histidine	L-Isoleucine	L-Leucine	L-Lysine	L-Methionine	L-Octanoylcarnitine	L-Phenylalanine	L-Proline	L-Serine	L-Threonine	L-Tryptophan	L-Tyrosine	L-Valine	Methylhistidine	Ornithine	Propionylcarnitine	Taurine
AE1	idiopathic AE	80	168	28.3447	40	36.8849	0.17617	27.3489	25.8084	74.4393	198.991	0.057885	8.2203	4.67098	383.237	55.1475	44.2156	1.3982	30.1985	9.18706	1614.67	64.324	81.9588	47.7617	113.345	13.9599	0.0574	41.7575	128.828	80.1873	103.554	53.6278	48.7138	135.126	4.41564	32.4358	0.274595	32.1983
AE2	idiopathic AE	90	173	30.0712	49	6.69235	0.152995	24.3378	13.2261	60.127	139.878	0.06644	4.28871	1.92433	340.984	39.7771	34.8088	<LOD	25.3552	19.5724	1563.69	52.2703	197.282	58.9025	89.7045	13.6346	0.009715	36.8446	130.097	62.0395	80.2398	42.244	39.2137	125.586	5.89309	19.6569	0.233525	4.79092
AE3	idiopathic AE	49	163	18.4425	18	22.4244	0.15209	20.8267	15.1813	34.3045	157.039	0.051005	4.52656	3.45277	208.646	33.9365	28.4472	<LOD	13.8916	4.52048	1297.66	59.9088	86.3998	45.6604	105.224	13.7024	0.01776	46.2545	99.7307	84.1625	89.3347	44.9433	34.8691	152.979	9.28913	23.1368	0.200295	20.1852
AE4	idiopathic AE	92	164	34.2058	26	7.31692	0.087925	28.3015	16.4882	53.2288	155.846	0.04178	5.29365	3.97908	246.33	43.9895	33.6305	0.42424	20.3187	23.7815	1713.3	65.2228	105.57	50.5696	112.306	16.2398	0.026455	45.4169	125.74	93.3484	80.3908	48.8163	36.5381	137.681	8.36122	21.4536	0.21363	26.4936
AE5	idiopathic AE	65	155	27.0552	61	7.05558	0.149815	38.1664	16.298	72.5333	272.275	0.0811	7.67983	3.27773	363.763	57.6182	48.5415	1.01686	28.6086	13.5978	2085.87	68.815	117.883	53.4191	150.094	23.2886	0.048925	52.078	171.958	98.6742	109.649	62.0342	64.9813	149.328	<LOD	33.9705	0.37802	32.7137
AE6	idiopathic AE	52	164	19.3337	55	0.760435	0.13304	20.0151	30.9165	64.5116	130.625	0.062555	3.49675	4.84347	252.521	57.9291	36.2125	<LOD	19.828	13.8488	1492.34	48.9268	85.2137	42.231	104.187	13.2609	0.03345	36.3085	123.845	82.564	69.8361	45.4959	41.5641	106.971	5.332	33.1522	0.21376	6.07984
AE7	idiopathic AE	68	164	25.2826	60	11.1771	0.164745	35.5201	30.2615	61.7104	255.233	0.151535	7.81703	2.78769	424.519	76.5941	44.7552	2.96453	30.5951	21.4762	1713.6	77.8118	139.028	60.9224	199.889	23.8453	0.03448	52.5691	193.666	91.292	119.47	63.216	66.3483	178.821	11.125	38.3446	0.392895	35.3705
AE8	idiopathic AE	65	172	21.9713	35	0.211795	0.035355	4.08329	3.15288	7.58038	18.4964	0.01526	0.615875	0.578305	52.3596	10.1293	7.79603	<LOD	2.41625	-4.42569	173.187	11.6648	14.2395	7.63394	18.4472	3.31824	0.003175	6.59368	22.6031	10.6352	13.429	8.50464	8.40302	19.5001	3.73469	3.96474	0.053925	2.85176
AE9	idiopathic AE	72	167	25.8166	54	9.34178	0.289695	26.7715	18.2677	45.1674	143.479	0.088035	6.54929	5.16406	274.117	40.9319	27.4859	2.66248	25.2003	16.4144	1347.68	56.4606	82.2371	36.8284	99.7431	13.0496	0.02534	38.3031	107.519	75.6028	70.143	43.042	47.797	103.297	5.12601	23.695	0.1754	19.5527
AE10	idiopathic AE	66	165	24.2424	65	2.2068	0.056745	20.094	20.8398	24.7322	161.089	0.04323	4.12892	1.66522	290.011	40.7123	42.3272	0.332535	21.4596	13.865	1525.54	49.53	120.307	54.1762	116.869	20.8976	0.034365	47.1636	157.452	82.3574	76.8852	58.1695	100.26	149.106	5.79052	46.3455	0.213065	88.4866
AE11	idiopathic AE	82	170	28.3737	29	2.19753	0.094145	15.69	17.0708	39.2394	171.393	0.046155	4.93272	2.03559	205.228	44.2775	39.5745	<LOD	26.3427	8.07198	1516.98	72.9694	95.5125	41.0784	100.881	16.5176	0.049495	44.6124	92.6359	92.4756	90.338	46.7747	39.6479	95.1336	7.2328	40.4858	0.133175	58.4065
AE12	idiopathic AE	30	134	16.7075	11	8.22602	0.084005	17.4563	16.6474	28.9999	141.666	0.06249	5.1105	1.47355	323.041	43.2347	36.7031	8.28905	19.0965	10.8118	1748.7	52.1616	84.3673	37.2892	99.3278	17.4145	0.04468	45.2127	116.7	88.6592	113.274	45.615	43.1175	95.5965	15.6606	30.3365	0.181185	43.7557
AE13	idiopathic AE	73	165	26.8136	24	0.46269	0.04199	7.72577	7.29146	14.5448	37.7731	0.02962	1.31597	1.01669	96.5921	16.623	14.3146	<LOD	6.13432	-1.89907	771.889	18.1909	33.096	13.682	37.017	5.59546	0.033365	16.3069	43.1619	31.8128	28.0295	13.1971	12.439	43.0705	5.34938	16.9278	0.10209	19.7346
AE14	idiopathic AE	70	168	24.8016	39	3.99725	0.06064	15.831	22.5287	29.6597	167.563	0.03552	5.19071	1.7363	319.036	57.1609	36.4746	1.00598	17.8737	19.8796	1873.71	72.3132	101.721	40.8678	136.968	16.5272	0.04971	41.9648	91.9203	66.5492	0.86698	48.211	34.423	107.258	4.90127	34.6962	0.148945	47.413
CNT1	CNT	83	178	26.1962	45	4.43753	0.11871	21.5188	15.962	60.6014	180.995	0.079205	6.46534	2.75858	193.671	32.1953	19.8018	0.51998	17.4722	10.3634	1344.37	46.8313	68.6215	44.2597	66.167	7.87812	0.06632	51.2	118.723	70.6469	47.9633	35.259	28.5775	93.908	5.14244	27.2195	0.25484	29.0659
CNT2	CNT	73	163	27.4756	30	13.403	0.41885	31.0254	13.8167	69.483	165.407	0.16532	5.37169	3.65456	388.254	58.1969	59.9775	2.7681	19.7507	9.56068	1639	88.8191	136.123	83.3717	157.217	16.5809	0.149355	48.8071	140.502	119.53	170.456	62.118	41.2218	197.358	15.2696	30.172	0.433175	22.7892
CNT3	CNT	48	165	17.6309	35	7.89027	0.114125	20.4986	12.4014	56.9627	127.407	0.08211	4.86348	2.4394	286.497	36.8182	36.2544	1.25562	12.7215	15.6574	1400.84	54.4061	113.343	57.1048	116.325	17.3735	0.03967	40.8889	154.493	82.9368	72.7821	47.4722	45.1239	135.836	5.03718	26.9478	0.19423	27.6921
CNT4	CNT	59	166	21.4109	59	5.38491	0.18917	26.0762	21.7557	79.0392	<LOD	0.07835	11.5397	3.32511	351.657	72.7424	39.2728	<LOD	15.1589	6.76666	1674.92	56.9472	151.987	86.6638	98.9389	15.5199	0.008075	36.7387	98.9551	92.6344	112.697	42.9188	35.2664	123.203	<LOD	40.5286	0.25909	3.94615
CNT5	CNT	70	170	24.2215	53	3.48091	0.06664	19.1341	16.8261	42.0855	164.119	0.056295	4.75984	2.31248	235.31	40.7768	28.1551	0.79965	18.2445	8.285	1178.02	51.9302	56.3707	32.5437	96.9344	9.60885	0.02279	25.7561	105.586	53.6189	98.3478	29.0361	27.8941	89.2303	6.01687	14.8252	0.12823	20.9148
CNT6	CNT	53	169	18.5568	23	22.347	0.237	108.153	28.18	80.279	303.148	0.127	9.319	8.566	104.154	48.527	43.891	12.573	19.309	12.629	729.414	62.411	159.833	60.081	149.782	28.238	0.063	67.698	186.861	112.715	124.113	49.195	115.923	1045.23	20.917	35.66	0.166	15.58
CNT7	CNT	75	172	25.3515	34	1.50808	0.05587	18.0255	18.7264	44.8129	138.76	0.053115	4.59182	2.69893	197.342	39.1159	25.0584	0.339185	20.5053	2.96949	1152.47	49.0214	62.6158	30.6392	76.2802	11.6658	0.04523	30.7491	64.7304	66.416	63.2038	40.3401	31.9553	81.0807	7.77254	17.455	0.14228	21.5618
CNT8	CNT	86	170	29.7578	64	4.55356	0.330465	27.3802	20.7573	57.3694	225.13	0.125035	6.38493	6.32053	239.395	40.9613	26.4659	2.31842	29.1687	25.7769	1246.35	58.7409	95.549	44.254	96.3452	14.3596	0.065885	41.3314	112.137	89.9589	66.8754	40.3487	54.2773	116.098	3.88011	23.2585	0.30831	19.9004
CNT9	CNT	66	164	24.539	57	3.92932	0.18113	19.4496	17.7466	55.1035	192.004	0.10069	7.49915	2.64637	206.813	36.7048	32.7428	1.43856	10.6883	18.9531	1679.74	54.1854	91.3099	48.103	89.4986	16.9026	0.042555	37.6813	115.463	74.5108	73.339	40.8829	48.9785	125.757	3.80736	32.6885	0.255115	27.5929
CNT10	CNT	80	182	24.1517	33	12.7199	0.09267	27.7925	48.8028	90.6811	696.864	0.05248	3.5095	1.30636	181.369	105.695	56.1232	20.6652	22.3618	89.7161	626.129	98.3714	101.852	56.1606	180.065	17.4601	0.01622	85.7055	168.238	197.448	185.334	65.6914	45.3343	167.058	<LOD	97.8857	0.14945	57.0684
CNT11	CNT	77	167	27.6095	65	4.79418	0.16977	61.6309	30.6962	107.711	382.025	0.10241	4.05266	3.87045	198.211	70.6555	31.038	31.7634	20.6398	119.249	665.743	81.0706	125.694	66.6988	143.382	14.2778	0.05587	83.1703	256.523	124.032	98.6403	85.2803	65.9846	250.772	<LOD	62.326	0.34284	59.0965
CNT12	CNT	64.7	173	21.6178	29	12.5816	0.22742	67.641	32.562	88.1184	385.4	0.15152	2.34188	1.55432	160.947	86.5644	52.523	12.6028	14.6579	62.5522	699.108	108.339	159.061	102.962	166.383	23.7526	0.01861	100.737	207.842	154.046	125.886	76.8499	99.4232	335.791	<LOD	66.1263	0.40573	60.3479
CNT13	CNT	76	169	26.6097	47	19.0244	0.19588	61.8988	29.0842	116.252	246.555	0.23756	2.64287	3.47071	207.795	97.5238	34.9574	18.5111	18.6888	110.321	661.717	121.368	248.982	176.847	261.077	37.1805	0.05191	112.857	245.681	154.865	152.394	100.852	116.758	391.758	19.4272	98.5602	0.5449	69.7131
CNT14	CNT	72	157	29.2101	67	6.75152	0.2179	63.6091	24.4885	76.5903	174.393	0.1748	3.1193	3.3132	223.352	69.1388	38.15	<LOD	20.305	138.489	737.372	122.675	178.774	116.82	174.483	20.9504	0.0447	92.9094	317.035	136.037	127.631	76.7917	80.8031	336.241	5.97014	94.4468	0.52448	101.134
CNT15	CNT	84	170	29.0657	51	6.18092	0.18636	57.3486	18.4601	84.6499	306.584	0.09617	2.79698	3.72164	217.489	73.7714	24.2186	<LOD	26.1838	99.8134	600.909	92.9332	109.572	76.518	186.554	20.6054	0.06389	75.1485	122.913	121.336	105.704	111.296	75.5378	232.47	8.7852	125.079	0.25995	70.1151
CNT16	CNT	65	159	25.711	47	12.6745	0.32455	86.7644	48.5654	111.099	536.914	0.2073	2.65085	13.6399	223.126	74.0789	37.8982	68.2129	21.3491	295.898	635.126	106.123	184.448	98.9275	213.998	22.7695	0.19567	119.177	250.067	222.703	155.481	76.98	80.8467	299.432	17.3626	207.965	0.55151	115.191
CNT17	CNT	95	162	36.1988	63	10.0515	0.91954	129.103	28.6062	105.572	237.593	0.45706	2.35917	13.1784	209.747	83.0169	41.633	<LOD	12.9054	151.199	616.05	107.906	186.23	120.472	263.42	35.0189	0.13015	95.596	221.336	141.928	150.414	98.3151	86.7389	259.025	31.3144	183.265	1.04871	85.5724
CNT18	CNT	85	164	31.6032	63	4.30696	0.18151	52.9083	26.6181	77.5382	214.232	0.10168	2.52786	3.1812	136.054	58.1423	38.3255	24.6026	22.1554	109.969	606.448	81.0331	88.2515	50.7807	126.584	14.3377	0.06501	83.1579	117.286	128.715	84.2226	57.1669	42.2543	184.662	3.21443	72.9639	0.3197	58.5622
CNT19	CNT	69	170	23.8754	46	5.68185	0.14702	34.8107	16.4768	75.938	412.619	0.11426	1.41276	1.84191	188.038	74.0375	61.7202	38.5793	16.0816	119.295	624.872	85.9153	158.586	55.4415	215.338	33.0451	0.02696	77.0958	256.758	177.161	148.122	61.9903	77.9221	250.18	3.45291	86.1683	0.27532	75.4231
CNT20	CNT	53	159	20.9644	27	5.63868	0.21306	71.0819	36.1587	83.7295	554.748	0.08143	2.55878	2.8651	205.355	95.3919	68.6951	34.075	18.3313	119.475	938.086	93.4194	131.914	88.4919	162.949	17.1812	0.01957	92.6193	271.09	154.613	141.516	79.08	61.1426	221.548	<LOD	93.0254	0.36859	69.3237
HAE1	HAE	48	161	18.5178	27	36.681	0.215	130.527	50.882	92.891	463.771	0.188	13.357	7.098	164.643	65.286	67.573	38.894	27.237	49.691	995.075	82.214	327.298	158.573	242.772	58.038	0.042	121.722	253.058	214.569	185.046	95.729	144.377	1894.95	23.148	49.408	0.205	17.602
HAE2	HAE	68	162	25.9107	63	33.51	0.134	84.112	24.218	47.018	360.932	0.056	12.077	10.587	130.527	48.525	36.905	26.162	27.315	34.853	750.916	68.42	165.499	54.857	209.548	25.553	0.033	73.539	175.648	138.532	145.356	58.26	71.692	960.263	24.59	40.508	0.104	26.762
HAE3	HAE	73	168	25.8645	35	8.59304	0.255775	37.6814	29.4668	39.0147	193.001	0.07436	5.84329	4.11507	322.249	38.1738	34.3802	<LOD	30.6186	6.86974	1918.62	62.285	76.1911	42.5518	98.868	15.5828	0.037075	41.937	179.678	80.0334	86.8787	35.9621	41.7754	110.039	17.2422	31.9216	0.23906	26.9469
HAE4	HAE	85	170	29.4118	63	22.229	0.099	26.785	6.071	30.241	81.792	0.064	<LOD	11.404	37.568	28.047	15.954	4.584	21.118	10.667	200.965	22.931	46.927	29.534	56.738	9.471	0.044	17.777	49.751	26.006	32.755	14.535	17.96	298.571	21.041	22.459	0.064	2.029
HAE5	HAE	72	167	25.8166	56	6.86841	0.11008	27.9304	22.8916	54.3037	254.825	0.053825	6.22386	1.90223	244.687	36.3639	28.5507	1.51279	19.5288	4.53862	1195.81	48.8834	61.3008	31.3496	88.0223	11.4532	0.02548	33.0948	91.7781	62.4193	66.6796	39.3782	39.0507	76.7668	3.60023	24.8008	0.18165	22.8149
HAE6	HAE	100	167	35.8564	35	6.91226	0.153715	38.7345	21.6263	74.7233	153.502	0.095705	9.87259	4.73451	450.793	50.5636	25.7327	1.96812	28.3993	51.5417	1590.43	65.1448	136.934	86.2448	127.498	15.2724	0.018995	48.9707	214.422	60.412	85.7983	57.0721	49.752	162.936	4.22058	55.2519	0.32322	27.4976
HAE7	HAE	108	158	43.2623	58	21	0.14484	39.9536	41.9097	122.512	265.392	0.095815	12.8467	3.71081	532.759	86.3228	36.5102	2.63707	57.4142	33.0331	2054.91	73.0549	151.263	89.2246	179.453	23.7721	0.0668	56.3891	233.056	101.845	140.415	66.8564	63.0997	167.012	15.1918	69.4572	0.340635	34.7661
HAE8	HAE	74	168	26.2188	33	21.8783	0.11837	31.7785	20.6829	95.5084	203.411	0.080955	4.45292	2.3297	457.528	100.731	68.7953	4.31718	22.6868	16.8762	1995.61	79.5286	153.034	85.3698	192.534	29.5949	0.016295	45.7845	186.425	90.7203	122.424	53.3223	41.8397	173.941	5.54022	43.4355	0.34196	27.2224
HAE9	HAE	69	164	25.6544	67	10.7625	0.17601	24.2883	24.9328	54.244	303.658	0.134835	5.81703	3.34427	317.198	87.4136	35.4159	2.67524	27.2129	46.6437	1939.04	60.3085	99.0259	47.241	174.699	17.3713	0.030895	39.7237	160.812	104.023	1.31942	51.7322	44.3272	109.728	4.34677	35.0412	0.28914	32.3198
HAE10	HAE	85	162	32.3884	54	11.3892	0.094865	18.5109	26.512	30.6908	235.149	0.043745	6.64441	2.48961	295.762	58.611	37.8033	7.84978	23.5965	18.1948	1899.38	61.709	169.236	68.2616	148.297	23.9553	0.04194	53.8203	171.52	108.338	84.4493	51.0385	59.6642	167.65	6.63295	81.297	0.231865	91.6745
